# Supplementary material for: Ecological Roles of Lichens as Monitors of a Changing Global Environment
Source: Biology (Basel). 2026 Mar 17;15(6):478. doi: 10.3390/biology15060478 (PMC13024471; doi:10.3390/biology15060478)
Supplement: Supplementary file 1 [file biology-15-00478-s001.zip]

Archive with 1 entries (1 files):
- biology-4144230-supplementary.pdf
